# Supplementary material for: Deuterium Isotope Fractionation of Polycyclic Aromatic Hydrocarbons in Meteorites as an Indicator of Interstellar/Protosolar Processing History
Source: Life (Basel). 2022 Sep 1;12(9):1368. doi: 10.3390/life12091368 (PMC9502081; doi:10.3390/life12091368)
Supplement: Supplementary file 1 [file life-12-01368-s001.zip]

Archive with 1 entries (1 files):
- life-1779864-supplementary.xls
