# Supplementary material for: Deuterium Isotope Fractionation of Polycyclic Aromatic Hydrocarbons in Meteorites as an Indicator of Interstellar/Protosolar Processing History
Source: Life (Basel). 2022 Sep 1;12(9):1368. doi: 10.3390/life12091368 (PMC9502081; doi:10.3390/life12091368)
Supplement: Supplementary file 1 [file life-12-01368-s001.zip › life-1779864-supplementary.xls]

## Sheet: ALH 1.xls
ALH SECOND SPLIT FULL RUN
Peak Nr	Ref Name	Start (s)	Rt (s)	End (s)	Width (s)	Ampl 2 (mV)	Ampl 3 (mV)	BGD 2 (mV)	BGD 3 (mV)	Area All (Vs)	Area 2 (Vs)	Area 3 (Vs)	rArea All (mVs)	rArea 2 (mVs)	rArea 3 (mVs)	R 3H2/2H2	rR 3H2/2H2	rd 3H2/2H2 (per mil) vs NASA GSFC 1535H	d 3H2/2H2 (per mil) vs SMOW	DeltaDelta 3H2/2H2 (per mil)	R 2H/1H	d 2H/1H (per mil) vs SMOW	AT% 2H/1H (%)
1	NASA GSFC 1535H	29.5	49.7	61.7	32.2	633	334	451.0	402.0	12.328	12.321	0.006	18580	12321	6259	0.0004678	0.5079679	1.136	480.389	-	0.0002339	480.389	0.023385
2*	NASA GSFC 1535H	79.4	99.5	113.7	34.3	631	333	453.9	403.9	12.318	12.312	0.006	18558	12312	6247	0.0004673	0.5073916	0.000	478.710	-	0.0002336	478.710	0.023358
3	NASA GSFC 1535H	129.2	147.8	161.8	32.6	630	331	454.9	404.7	12.272	12.266	0.006	18479	12266	6213	0.0004665	0.5065578	-1.643	476.280	-	0.0002333	476.280	0.023320
4	NASA GSFC 1535H	572.7	659.6	664.2	91.5	654	251	450.5	402.2	11.622	11.617	0.005	16582	11617	4964	0.0003935	0.4273047	-157.841	245.310	-	0.0001968	245.310	0.019672
5	NASA GSFC 1535H	664.2	840.6	844.4	180.2	355	184	450.5	402.2	31.793	31.777	0.016	48094	31777	16317	0.0004729	0.5134832	12.006	496.463	-	0.0002364	496.463	0.023639
6	NASA GSFC 1535H	1060.0	1064.0	1071.8	11.7	73	27	826.0	634.9	0.249	0.249	0.000	338	249	89	0.0003295	0.3577702	-294.884	42.663	-	0.0001647	42.663	0.016471
7	NASA GSFC 1535H	1146.2	1150.3	1156.0	9.8	104	46	834.7	638.7	0.417	0.417	0.000	581	417	164	0.0003626	0.3937684	-223.936	147.574	-	0.0001813	147.574	0.018128
8	NASA GSFC 1535H	1235.4	1239.0	1241.9	6.5	78	26	826.5	629.1	0.207	0.207	0.000	266	207	60	0.0002661	0.2889469	-430.525	-157.911	-	0.0001330	-157.911	0.013303
9	NASA GSFC 1535H	1268.0	1270.9	1280.8	12.7	67	22	830.0	625.6	0.170	0.170	-0.000	158	170	-11	-0.0000616	-0.0668622	-1131.776	-1194.859	-	-0.0000308	-1194.859	-0.003079
10	NASA GSFC 1535H	1548.7	1551.8	1557.9	9.2	63	26	706.2	545.4	0.169	0.169	0.000	229	169	60	0.0003288	0.3570468	-296.309	40.555	-	0.0001644	40.555	0.016438
11	NASA GSFC 1535H	2210.4	2239.2	2252.8	42.4	596	314	452.0	403.5	17.559	17.550	0.009	26465	17550	8915	0.0004678	0.5079622	1.124	480.373	-	0.0002339	480.373	0.023384
12	NASA GSFC 1535H	2260.3	2289.4	2303.0	42.6	595	313	453.2	404.6	17.505	17.496	0.009	26371	17496	8875	0.0004672	0.5072910	-0.198	478.417	-	0.0002336	478.417	0.023354
13	NASA GSFC 1535H	2310.1	2340.0	2351.7	41.6	593	312	454.1	405.3	17.444	17.436	0.009	26274	17436	8838	0.0004668	0.5069108	-0.948	477.309	-	0.0002334	477.309	0.023336

## Sheet: ALH 2.xls
ALH THIRD SPLIT FIRST RUN
Peak Nr	Ref Name	Start (s)	Rt (s)	End (s)	Width (s)	Ampl 2 (mV)	Ampl 3 (mV)	BGD 2 (mV)	BGD 3 (mV)	Area All (Vs)	Area 2 (Vs)	Area 3 (Vs)	rArea All (mVs)	rArea 2 (mVs)	rArea 3 (mVs)	R 3H2/2H2	rR 3H2/2H2	rd 3H2/2H2 (per mil) vs NASA GSFC 1535H	d 3H2/2H2 (per mil) vs SMOW	DeltaDelta 3H2/2H2 (per mil)	R 2H/1H	d 2H/1H (per mil) vs SMOW	AT% 2H/1H (%)
1	NASA GSFC 1535H	29.5	49.7	71.5	42.0	862	493	630.7	337.5	16.901	16.895	0.006	22632	16895	5737	0.0004695	0.3395705	4.826	485.847	-	0.0002348	485.847	0.023471
2*	NASA GSFC 1535H	79.4	99.3	118.1	38.7	860	492	637.3	340.9	16.824	16.819	0.006	22502	16819	5684	0.0004673	0.3379395	0.000	478.710	-	0.0002336	478.710	0.023358
3	NASA GSFC 1535H	129.2	149.2	167.0	37.8	858	491	640.8	342.6	16.752	16.746	0.006	22402	16746	5656	0.0004670	0.3377401	-0.590	477.838	-	0.0002335	477.838	0.023344
4	NASA GSFC 1535H	665.9	686.8	696.2	30.3	1588	559	637.4	341.2	15.077	15.075	0.002	17144	15075	2069	0.0001898	0.1372785	-593.778	-399.315	-	0.0000949	-399.315	0.009490
5	NASA GSFC 1535H	696.2	697.6	713.1	16.9	161	62	637.4	341.2	1.905	1.904	0.000	2350	1904	446	0.0003236	0.2340389	-307.453	24.076	-	0.0001618	24.076	0.016178
6	NASA GSFC 1535H	713.1	714.8	755.5	42.4	88	34	637.4	341.2	2.443	2.442	0.001	3102	2442	659	0.0003732	0.2698983	-201.341	180.984	-	0.0001866	180.984	0.018656
7	NASA GSFC 1535H	855.0	861.3	869.0	14.0	191	78	693.9	371.7	0.757	0.757	0.000	949	757	192	0.0003511	0.2539522	-248.527	111.210	-	0.0001756	111.210	0.017554
8	NASA GSFC 1535H	937.6	942.8	952.2	14.6	281	118	711.2	382.7	0.997	0.997	0.000	1257	997	260	0.0003600	0.2603354	-229.639	139.141	-	0.0001800	139.141	0.017995
9	NASA GSFC 1535H	955.8	958.9	962.0	6.3	53	23	722.4	387.2	0.138	0.138	0.000	180	138	42	0.0004185	0.3026705	-104.365	324.385	-	0.0002093	324.385	0.020921
10	NASA GSFC 1535H	962.0	965.0	969.6	7.5	51	23	722.4	387.2	0.184	0.184	0.000	239	184	55	0.0004133	0.2989287	-115.437	308.012	-	0.0002067	308.012	0.020662
11	NASA GSFC 1535H	1024.5	1028.3	1030.2	5.6	57	23	728.9	393.1	0.156	0.156	0.000	197	156	41	0.0003594	0.2599406	-230.807	137.413	-	0.0001797	137.413	0.017968
12	NASA GSFC 1535H	1030.2	1032.5	1035.4	5.2	85	36	728.9	393.1	0.267	0.267	0.000	339	267	72	0.0003706	0.2680221	-206.893	172.775	-	0.0001853	172.775	0.018526
13	NASA GSFC 1535H	1046.7	1049.8	1054.6	7.9	56	27	743.7	400.4	0.217	0.217	0.000	287	217	70	0.0004459	0.3225120	-45.652	411.205	-	0.0002230	411.205	0.022292
14	NASA GSFC 1535H	1099.3	1102.1	1105.8	6.5	59	29	770.1	418.7	0.174	0.174	0.000	236	174	62	0.0004898	0.3542677	48.317	550.157	-	0.0002449	550.157	0.024486
15	NASA GSFC 1535H	1112.9	1120.0	1128.2	15.3	92	44	775.9	425.6	0.519	0.519	0.000	683	519	163	0.0004347	0.3143607	-69.772	375.537	-	0.0002173	375.537	0.021729
16	NASA GSFC 1535H	1128.2	1134.7	1143.4	15.3	130	62	775.9	425.6	0.878	0.877	0.000	1170	877	293	0.0004613	0.3336139	-12.800	459.783	-	0.0002306	459.783	0.023059
17	NASA GSFC 1535H	1177.1	1185.7	1191.3	14.2	77	36	837.7	467.1	0.471	0.471	0.000	619	471	148	0.0004340	0.3138551	-71.268	373.325	-	0.0002170	373.325	0.021694
18	NASA GSFC 1535H	1211.8	1216.4	1221.8	10.0	58	30	866.5	487.9	0.281	0.281	0.000	377	281	96	0.0004717	0.3411438	9.482	492.731	-	0.0002359	492.731	0.023580
19	NASA GSFC 1535H	1221.8	1308.3	1315.2	93.4	276	118	866.5	487.9	6.869	6.867	0.002	9189	6867	2322	0.0004675	0.3381300	0.564	479.544	-	0.0002338	479.544	0.023371
20	NASA GSFC 1535H	1315.2	1343.5	1347.6	32.4	230	98	866.5	487.9	3.259	3.258	0.001	4223	3258	965	0.0004098	0.2963409	-123.095	296.689	-	0.0002049	296.689	0.020483
21	NASA GSFC 1535H	1347.6	1348.9	1480.3	132.7	113	56	866.5	487.9	10.013	10.010	0.003	12891	10010	2881	0.0003980	0.2878073	-148.347	259.348	-	0.0001990	259.348	0.019894
22	NASA GSFC 1535H	1480.3	1660.1	1660.5	180.2	165	58	866.5	487.9	15.141	15.139	0.002	17334	15139	2195	0.0002004	0.1449596	-571.049	-365.705	-	0.0001002	-365.705	0.010021
23	NASA GSFC 1535H	1696.9	1778.8	1877.0	180.2	86	29	1025.3	538.1	10.225	10.226	-0.001	9343	10226	-883	-0.0001194	-0.0863528	-1255.528	-1377.851	-	-0.0000597	-1377.851	-0.005970
24	NASA GSFC 1535H	2144.3	2152.9	2167.3	23.0	80	30	1027.5	493.5	0.533	0.533	0.000	614	533	81	0.0002113	0.1528151	-547.803	-331.332	-	0.0001056	-331.332	0.010564
25	NASA GSFC 1535H	2210.4	2233.0	2258.0	47.7	876	501	628.3	336.5	25.938	25.929	0.009	34588	25929	8659	0.0004618	0.3339459	-11.817	461.235	-	0.0002309	461.235	0.023082
26	NASA GSFC 1535H	2260.1	2290.2	2307.4	47.2	869	497	631.9	338.5	25.655	25.646	0.009	34243	25646	8597	0.0004635	0.3352023	-8.100	466.733	-	0.0002317	466.733	0.023169
27	NASA GSFC 1535H	2309.9	2340.2	2351.5	41.6	865	495	633.8	339.9	25.480	25.471	0.009	33997	25471	8526	0.0004628	0.3347092	-9.559	464.575	-	0.0002314	464.575	0.023135

## Sheet: ALH 3.xls
ALH THIRD SPLIT SECOND RUN
Peak Nr	Ref Name	Start (s)	Rt (s)	End (s)	Width (s)	Ampl 2 (mV)	Ampl 3 (mV)	BGD 2 (mV)	BGD 3 (mV)	Area All (Vs)	Area 2 (Vs)	Area 3 (Vs)	rArea All (mVs)	rArea 2 (mVs)	rArea 3 (mVs)	R 3H2/2H2	rR 3H2/2H2	rd 3H2/2H2 (per mil) vs NASA GSFC 1535H	d 3H2/2H2 (per mil) vs SMOW	DeltaDelta 3H2/2H2 (per mil)	R 2H/1H	d 2H/1H (per mil) vs SMOW	AT% 2H/1H (%)
1	NASA GSFC 1535H	29.5	49.1	67.9	38.5	1077	621	600.8	282.7	21.055	21.043	0.012	32710	21043	11667	0.0004660	0.5544191	-2.745	474.651	-	0.0002330	474.651	0.023294
2*	NASA GSFC 1535H	79.2	99.5	117.5	38.2	1076	621	607.8	285.7	21.026	21.015	0.012	32698	21015	11683	0.0004673	0.5559452	0.000	478.710	-	0.0002336	478.710	0.023358
3	NASA GSFC 1535H	129.2	149.2	165.9	36.8	1073	620	611.1	286.8	20.967	20.955	0.012	32618	20955	11663	0.0004678	0.5565651	1.115	480.359	-	0.0002339	480.359	0.023384
4	NASA GSFC 1535H	666.9	699.5	713.7	46.8	3081	1143	643.9	304.9	44.651	44.635	0.016	60750	44635	16115	0.0003035	0.3610361	-350.590	-39.712	-	0.0001517	-39.712	0.015170
5	NASA GSFC 1535H	713.7	715.8	733.6	19.9	201	83	643.9	304.9	2.656	2.654	0.001	3778	2654	1124	0.0003559	0.4234718	-238.285	126.356	-	0.0001780	126.356	0.017793
6	NASA GSFC 1535H	733.6	861.5	868.2	134.6	669	306	643.9	304.9	19.774	19.763	0.011	30289	19763	10525	0.0004476	0.5325665	-42.052	416.527	-	0.0002238	416.527	0.022376
7	NASA GSFC 1535H	868.2	942.0	947.8	79.6	966	445	643.9	304.9	21.174	21.162	0.012	33056	21162	11894	0.0004724	0.5620614	11.001	494.978	-	0.0002362	494.978	0.023615
8	NASA GSFC 1535H	947.8	1117.7	1128.0	180.2	709	386	643.9	304.9	61.871	61.834	0.036	98201	61834	36367	0.0004943	0.5881318	57.895	564.320	-	0.0002472	564.320	0.024710
9	NASA GSFC 1535H	1128.2	1132.6	1140.7	12.5	115	56	1038.6	560.6	0.721	0.720	0.000	1089	720	369	0.0004309	0.5126729	-77.836	363.614	-	0.0002155	363.614	0.021540
10	NASA GSFC 1535H	1152.2	1155.8	1159.5	7.3	60	29	1068.6	589.5	0.261	0.261	0.000	385	261	124	0.0004008	0.4769008	-142.180	268.467	-	0.0002004	268.467	0.020038
11	NASA GSFC 1535H	1178.6	1183.1	1188.8	10.2	161	67	1106.8	613.9	0.727	0.726	0.000	1041	726	315	0.0003641	0.4331786	-220.825	152.174	-	0.0001820	152.174	0.018201
12	NASA GSFC 1535H	1202.2	1213.7	1225.8	23.6	479	199	1136.8	636.2	4.601	4.600	0.002	6375	4600	1775	0.0003243	0.3858707	-305.920	26.344	-	0.0001622	26.344	0.016214
13	NASA GSFC 1535H	1225.8	1230.0	1238.3	12.5	238	99	1136.8	636.2	2.024	2.023	0.001	2820	2023	797	0.0003310	0.3937610	-291.727	47.331	-	0.0001655	47.331	0.016545
14	NASA GSFC 1535H	1238.3	1241.3	1273.9	35.5	136	61	1136.8	636.2	3.233	3.232	0.001	4675	3232	1444	0.0003755	0.4467673	-196.382	188.317	-	0.0001878	188.317	0.018772
15	NASA GSFC 1535H	1273.9	1291.2	1297.9	24.0	237	105	1136.8	636.2	2.347	2.346	0.001	3348	2346	1002	0.0003591	0.4271959	-231.586	136.261	-	0.0001795	136.261	0.017950
16	NASA GSFC 1535H	1297.9	1304.6	1311.3	13.4	511	175	1136.8	636.2	2.753	2.752	0.001	3647	2752	895	0.0002734	0.3253148	-414.844	-134.724	-	0.0001367	-134.724	0.013669
17	NASA GSFC 1535H	1311.3	1314.0	1320.0	8.8	115	43	1136.8	636.2	0.725	0.725	0.000	957	725	233	0.0002703	0.3215471	-421.621	-144.745	-	0.0001351	-144.745	0.013511
18	NASA GSFC 1535H	1320.0	1339.3	1349.5	29.5	439	138	1136.8	636.2	2.960	2.959	0.001	3680	2959	720	0.0002046	0.2434449	-562.106	-352.482	-	0.0001023	-352.482	0.010230
19	NASA GSFC 1535H	1349.5	1353.3	1363.3	13.8	96	26	1136.8	636.2	0.583	0.583	0.000	593	583	10	0.0000139	0.0165647	-970.205	-955.941	-	0.0000070	-955.941	0.000696
20	NASA GSFC 1535H	1379.8	1384.0	1386.9	7.1	69	30	1134.1	615.0	0.218	0.218	0.000	301	218	83	0.0003208	0.3817276	-313.372	15.324	-	0.0001604	15.324	0.016040
21	NASA GSFC 1535H	1386.9	1389.4	1395.1	8.2	53	21	1134.1	615.0	0.177	0.177	0.000	212	177	35	0.0001669	0.1985134	-642.926	-471.991	-	0.0000834	-471.991	0.008342
22	NASA GSFC 1535H	1440.0	1443.4	1448.6	8.6	64	30	1095.2	586.6	0.221	0.221	0.000	303	221	82	0.0003135	0.3730135	-329.046	-7.854	-	0.0001568	-7.854	0.015673
23	NASA GSFC 1535H	1455.5	1458.4	1463.2	7.7	58	26	1102.7	586.3	0.148	0.148	0.000	185	148	37	0.0002085	0.2481117	-553.712	-340.069	-	0.0001043	-340.069	0.010426
24	NASA GSFC 1535H	1522.4	1528.0	1532.0	9.6	102	45	1055.6	556.8	0.414	0.414	0.000	584	414	170	0.0003450	0.4104871	-261.641	91.819	-	0.0001725	91.819	0.017248
25	NASA GSFC 1535H	1588.8	1593.0	1604.1	15.3	85	37	1050.9	547.4	0.343	0.343	0.000	436	343	93	0.0002274	0.2705224	-513.401	-280.461	-	0.0001137	-280.461	0.011367
26	NASA GSFC 1535H	1649.2	1653.8	1658.4	9.2	75	33	1047.1	535.8	0.308	0.308	0.000	435	308	127	0.0003454	0.4109629	-260.785	93.084	-	0.0001727	93.084	0.017268
27	NASA GSFC 1535H	1693.7	1710.5	1714.8	21.1	72	30	1060.7	534.8	0.534	0.534	0.000	734	534	200	0.0003140	0.3736133	-327.967	-6.259	-	0.0001570	-6.259	0.015699
28	NASA GSFC 1535H	2132.0	2140.8	2151.7	19.6	115	42	940.4	421.3	0.750	0.750	0.000	988	750	238	0.0002669	0.3175896	-428.739	-155.271	-	0.0001335	-155.271	0.013345
29	NASA GSFC 1535H	2210.4	2228.6	2252.4	42.0	1101	635	605.5	281.5	32.549	32.531	0.018	50585	32531	18054	0.0004665	0.5549737	-1.748	476.126	-	0.0002332	476.126	0.023317
30	NASA GSFC 1535H	2260.1	2283.1	2306.9	46.8	1091	629	610.5	285.2	32.239	32.221	0.018	50073	32221	17852	0.0004657	0.5540614	-3.389	473.699	-	0.0002328	473.699	0.023279
31	NASA GSFC 1535H	2309.9	2336.4	2351.5	41.6	1084	625	613.5	286.4	31.965	31.947	0.018	49667	31947	17720	0.0004662	0.5546522	-2.326	475.271	-	0.0002331	475.271	0.023304

## Sheet: ALH 4.xls
ALH THIRD SPLIT CONC
Peak Nr	Ref Name	Start (s)	Rt (s)	End (s)	Width (s)	Ampl 2 (mV)	Ampl 3 (mV)	BGD 2 (mV)	BGD 3 (mV)	Area All (Vs)	Area 2 (Vs)	Area 3 (Vs)	rArea All (mVs)	rArea 2 (mVs)	rArea 3 (mVs)	R 3H2/2H2	rR 3H2/2H2	rd 3H2/2H2 (per mil) vs NASA GSFC 1535H	d 3H2/2H2 (per mil) vs SMOW	DeltaDelta 3H2/2H2 (per mil)	R 2H/1H	d 2H/1H (per mil) vs SMOW	AT% 2H/1H (%)
1	NASA GSFC 1535H	28.6	38.2	55.2	26.5	970	383	527.0	431.8	18.878	18.871	0.007	25845	18871	6975	0.0003391	0.3696035	-1.853	73.207	-	0.0001696	73.207	0.016954
2*	NASA GSFC 1535H	79.4	93.0	107.2	27.8	965	382	529.7	432.3	18.810	18.803	0.007	25765	18803	6962	0.0003398	0.3702898	0.000	75.200	-	0.0001699	75.200	0.016985
3	NASA GSFC 1535H	129.2	139.4	155.5	26.3	963	380	530.8	432.8	18.735	18.728	0.007	25655	18728	6927	0.0003394	0.3698617	-1.156	73.957	-	0.0001697	73.957	0.016966
4	NASA GSFC 1535H	670.1	682.0	700.2	30.1	1507	517	592.4	454.9	10.178	10.174	0.003	13562	10174	3387	0.0003055	0.3329257	-100.905	-33.293	-	0.0001527	-33.293	0.015272
5	NASA GSFC 1535H	826.0	829.3	834.5	8.6	73	26	572.7	449.6	0.201	0.201	0.000	275	201	75	0.0003402	0.3707656	1.285	76.582	-	0.0001701	76.582	0.017007
6	NASA GSFC 1535H	901.4	905.2	911.0	9.6	121	46	578.2	452.5	0.306	0.306	0.000	422	306	116	0.0003483	0.3795539	25.019	102.100	-	0.0001741	102.100	0.017410
7	NASA GSFC 1535H	922.3	926.9	939.9	17.6	671	220	577.3	451.9	2.211	2.210	0.001	2926	2210	716	0.0002972	0.3238949	-125.293	-59.515	-	0.0001486	-59.515	0.014857
8	NASA GSFC 1535H	1079.5	1085.1	1087.6	8.2	71	30	595.4	464.2	0.218	0.218	0.000	312	218	95	0.0003981	0.4338725	171.711	259.823	-	0.0001991	259.823	0.019901
9	NASA GSFC 1535H	1151.6	1156.4	1162.7	11.1	210	87	630.9	484.7	1.017	1.017	0.000	1401	1017	384	0.0003466	0.3776985	20.008	96.713	-	0.0001733	96.713	0.017325
10	NASA GSFC 1535H	1162.7	1163.1	1173.5	10.9	68	24	630.9	484.7	0.414	0.413	0.000	564	413	151	0.0003350	0.3650767	-14.078	60.063	-	0.0001675	60.063	0.016746
11	NASA GSFC 1535H	1241.7	1246.1	1248.4	6.7	79	31	662.0	503.9	0.249	0.249	0.000	339	249	89	0.0003292	0.3588217	-30.971	41.900	-	0.0001646	41.900	0.016459
12	NASA GSFC 1535H	1248.4	1249.6	1254.4	6.1	53	19	662.0	503.9	0.166	0.166	0.000	217	166	51	0.0002846	0.3102239	-162.213	-99.211	-	0.0001423	-99.211	0.014230
13	NASA GSFC 1535H	1269.0	1277.4	1286.2	17.1	96	33	672.4	507.2	0.805	0.804	0.000	1086	804	282	0.0003213	0.3501898	-54.282	16.836	-	0.0001607	16.836	0.016063
14	NASA GSFC 1535H	1689.8	1696.5	1700.0	10.2	60	22	755.1	528.7	0.270	0.270	0.000	362	270	92	0.0003129	0.3410577	-78.944	-9.680	-	0.0001565	-9.680	0.015645
15	NASA GSFC 1535H	2210.4	2217.5	2247.0	36.6	897	354	532.5	431.1	26.365	26.356	0.010	36097	26356	9741	0.0003391	0.3696102	-1.835	73.227	-	0.0001696	73.227	0.016954
16	NASA GSFC 1535H	2260.1	2270.4	2299.4	39.3	893	352	532.5	430.9	26.259	26.249	0.010	35957	26249	9707	0.0003393	0.3698107	-1.294	73.809	-	0.0001697	73.809	0.016963
17	NASA GSFC 1535H	2310.1	2322.0	2347.5	37.4	889	350	533.2	431.5	26.168	26.158	0.010	35810	26158	9652	0.0003386	0.3689925	-3.504	71.433	-	0.0001693	71.433	0.016926

## Sheet: ALH 5.xls
ALH FINAL RUN
Peak Nr	Ref Name	Start (s)	Rt (s)	End (s)	Width (s)	Ampl 2 (mV)	Ampl 3 (mV)	BGD 2 (mV)	BGD 3 (mV)	Area All (Vs)	Area 2 (Vs)	Area 3 (Vs)	rArea All (mVs)	rArea 2 (mVs)	rArea 3 (mVs)	R 3H2/2H2	rR 3H2/2H2	rd 3H2/2H2 (per mil) vs NASA GSFC 1535H	d 3H2/2H2 (per mil) vs SMOW	DeltaDelta 3H2/2H2 (per mil)	R 2H/1H	d 2H/1H (per mil) vs SMOW	AT% 2H/1H (%)
1	NASA GSFC 1535H	29.5	49.7	72.1	42.6	1118	643	634.7	338.8	21.955	21.943	0.012	34060	21943	12117	0.0004664	0.5521884	-1.904	475.894	-	0.0002332	475.894	0.023314
2*	NASA GSFC 1535H	79.4	99.5	112.4	33.0	1113	641	643.6	343.0	21.686	21.674	0.012	33664	21674	11991	0.0004673	0.5532421	0.000	478.710	-	0.0002336	478.710	0.023358
3	NASA GSFC 1535H	129.2	148.8	168.0	38.9	1107	637	647.0	345.0	21.667	21.655	0.012	33623	21655	11968	0.0004668	0.5526381	-1.092	477.096	-	0.0002334	477.096	0.023333
4	NASA GSFC 1535H	664.4	677.6	685.5	21.1	1086	390	677.9	357.5	8.790	8.786	0.003	11991	8786	3205	0.0003081	0.3647640	-340.679	-25.056	-	0.0001540	-25.056	0.015402
5	NASA GSFC 1535H	685.5	687.4	693.7	8.2	194	72	677.9	357.5	1.113	1.113	0.000	1520	1113	407	0.0003089	0.3657776	-338.847	-22.346	-	0.0001545	-22.346	0.015445
6	NASA GSFC 1535H	693.7	695.6	717.1	23.4	103	40	677.9	357.5	1.729	1.729	0.001	2392	1729	664	0.0003242	0.3838391	-306.200	25.928	-	0.0001621	25.928	0.016207
7	NASA GSFC 1535H	717.1	719.8	784.8	67.7	57	24	677.9	357.5	2.700	2.699	0.001	3909	2699	1210	0.0003787	0.4483435	-189.607	198.336	-	0.0001893	198.336	0.018930
8	NASA GSFC 1535H	874.2	878.0	882.6	8.4	56	25	714.5	380.3	0.178	0.178	0.000	252	178	74	0.0003524	0.4171795	-245.937	115.041	-	0.0001762	115.041	0.017615
9	NASA GSFC 1535H	1630.6	1807.2	1810.8	180.2	167	56	849.5	445.4	17.264	17.259	0.006	23023	17259	5764	0.0002821	0.3339664	-396.347	-107.372	-	0.0001410	-107.372	0.014102
10	NASA GSFC 1535H	2210.2	2240.5	2256.4	46.2	1085	624	627.4	335.9	32.154	32.137	0.018	49875	32137	17739	0.0004662	0.5519768	-2.287	475.328	-	0.0002331	475.328	0.023305
11	NASA GSFC 1535H	2260.1	2288.6	2309.9	49.7	1075	619	634.8	340.8	31.785	31.768	0.018	49291	31768	17523	0.0004659	0.5515807	-3.003	474.269	-	0.0002329	474.269	0.023288
12	NASA GSFC 1535H	2309.9	2340.0	2351.5	41.6	1072	617	634.8	340.8	31.637	31.619	0.017	49072	31619	17453	0.0004662	0.5519694	-2.300	475.309	-	0.0002331	475.309	0.023304

## Sheet: LON 1.xls
LON FULL LONG RUN
Peak Nr	Ref Name	Start (s)	Rt (s)	End (s)	Width (s)	Ampl 2 (mV)	Ampl 3 (mV)	BGD 2 (mV)	BGD 3 (mV)	Area All (Vs)	Area 2 (Vs)	Area 3 (Vs)	rArea All (mVs)	rArea 2 (mVs)	rArea 3 (mVs)	R 3H2/2H2	rR 3H2/2H2	rd 3H2/2H2 (per mil) vs NASA GSFC 1453 H	d 3H2/2H2 (per mil) vs SMOW	DeltaDelta 3H2/2H2 (per mil)	R 2H/1H	d 2H/1H (per mil) vs SMOW	AT% 2H/1H (%)
1	NASA GSFC 1453 H	29.3	49.7	64.0	34.7	1390	557	531.8	422.8	27.103	27.093	0.010	37145	27093	10053	0.0002509	0.3710561	1.596	-205.915	-	0.0001255	-205.915	0.012545
2*	NASA GSFC 1453 H	79.4	99.1	115.2	35.7	1385	555	537.8	425.5	27.046	27.036	0.010	37052	27036	10016	0.0002505	0.3704649	0.000	-207.180	-	0.0001253	-207.180	0.012525
3	NASA GSFC 1453 H	129.2	149.4	167.0	37.8	1383	554	539.4	426.1	26.995	26.985	0.010	36979	26985	9994	0.0002505	0.3703726	-0.249	-207.377	-	0.0001252	-207.377	0.012522
4	NASA GSFC 1453 H	673.6	853.8	853.8	180.2	182	117	530.0	422.1	22.627	22.614	0.013	35261	22614	12647	0.0003782	0.5592453	509.577	196.823	-	0.0001891	196.823	0.018906
5	NASA GSFC 1453 H	920.9	924.0	928.0	7.1	53	24	751.1	569.5	0.167	0.167	0.000	246	167	79	0.0003216	0.4755575	283.678	17.725	-	0.0001608	17.725	0.016077
6	NASA GSFC 1453 H	1064.4	1070.1	1074.7	10.2	56	20	833.7	634.1	0.211	0.211	0.000	287	211	76	0.0002426	0.3586978	-31.763	-232.362	-	0.0001213	-232.362	0.012127
7	NASA GSFC 1453 H	1127.8	1133.8	1137.6	9.8	73	28	857.9	649.8	0.208	0.208	0.000	285	208	78	0.0002534	0.3746640	11.335	-198.194	-	0.0001267	-198.194	0.012667
8	NASA GSFC 1453 H	1241.7	1245.4	1247.9	6.3	51	15	865.6	649.9	0.153	0.153	0.000	195	153	42	0.0001838	0.2717294	-266.518	-418.481	-	0.0000919	-418.481	0.009187
9	NASA GSFC 1453 H	1247.9	1250.0	1254.8	6.9	67	24	865.6	649.9	0.173	0.172	0.000	223	172	51	0.0001984	0.2933203	-208.237	-372.275	-	0.0000992	-372.275	0.009917
10	NASA GSFC 1453 H	1555.8	1559.3	1565.4	9.6	162	64	788.3	585.6	0.424	0.424	0.000	563	424	139	0.0002221	0.3283613	-113.651	-297.285	-	0.0001110	-297.285	0.011102

## Sheet: LON 2.xls
LON CONC
Peak Nr	Ref Name	Start (s)	Rt (s)	End (s)	Width (s)	Ampl 2 (mV)	Ampl 3 (mV)	BGD 2 (mV)	BGD 3 (mV)	Area All (Vs)	Area 2 (Vs)	Area 3 (Vs)	rArea All (mVs)	rArea 2 (mVs)	rArea 3 (mVs)	R 3H2/2H2	rR 3H2/2H2	rd 3H2/2H2 (per mil) vs NASA GSFC 1535H	d 3H2/2H2 (per mil) vs SMOW	DeltaDelta 3H2/2H2 (per mil)	R 2H/1H	d 2H/1H (per mil) vs SMOW	AT% 2H/1H (%)
1	NASA GSFC 1535H	29.5	39.5	55.0	25.5	757	297	529.8	430.4	14.720	14.715	0.005	20141	14715	5427	0.0003387	0.3688104	-3.116	71.850	-	0.0001694	71.850	0.016932
2*	NASA GSFC 1535H	79.4	90.7	105.8	26.3	753	296	532.7	431.0	14.641	14.635	0.005	20050	14635	5414	0.0003398	0.3699632	0.000	75.200	-	0.0001699	75.200	0.016985
3	NASA GSFC 1535H	129.2	148.4	155.7	26.5	754	296	532.6	431.1	14.657	14.652	0.005	20060	14652	5408	0.0003390	0.3691022	-2.327	72.698	-	0.0001695	72.698	0.016946
4	NASA GSFC 1535H	573.7	689.5	699.3	125.6	4176	1685	532.9	430.0	99.819	99.778	0.042	141378	99778	41600	0.0003829	0.4169306	126.951	211.698	-	0.0001914	211.698	0.019141
5	NASA GSFC 1535H	699.3	771.4	879.5	180.2	544	304	532.9	430.0	77.550	77.504	0.045	122897	77504	45392	0.0005379	0.5856735	583.059	702.105	-	0.0002689	702.105	0.026886
6	NASA GSFC 1535H	917.5	921.3	923.8	6.3	54	24	1007.8	734.3	0.129	0.129	0.000	187	129	58	0.0004163	0.4532781	225.198	317.333	-	0.0002081	317.333	0.020810
7	NASA GSFC 1535H	1066.5	1071.1	1076.3	9.8	58	17	972.4	731.3	0.202	0.202	0.000	247	202	45	0.0002064	0.2247714	-392.449	-346.761	-	0.0001032	-346.761	0.010320
8	NASA GSFC 1535H	1130.7	1134.2	1137.8	7.1	57	20	951.8	717.5	0.127	0.127	0.000	162	127	35	0.0002566	0.2794358	-244.693	-187.894	-	0.0001283	-187.894	0.012830
9	NASA GSFC 1535H	1151.8	1158.1	1173.1	21.3	403	149	947.1	712.0	2.149	2.149	0.001	2785	2149	636	0.0002719	0.2960382	-199.817	-139.643	-	0.0001359	-139.643	0.013592
10	NASA GSFC 1535H	1240.4	1246.1	1248.1	7.7	51	13	898.2	676.4	0.140	0.140	0.000	173	140	33	0.0002174	0.2366962	-360.217	-312.105	-	0.0001087	-312.105	0.010868
11	NASA GSFC 1535H	1248.1	1250.2	1255.7	7.5	62	21	898.2	676.4	0.150	0.150	0.000	177	150	27	0.0001641	0.1787215	-516.921	-480.593	-	0.0000821	-480.593	0.008206
12	NASA GSFC 1535H	1267.4	1272.4	1287.6	20.3	171	68	892.1	668.6	1.365	1.365	0.000	1785	1365	420	0.0002830	0.3081287	-167.137	-104.506	-	0.0001415	-104.506	0.014147
13	NASA GSFC 1535H	1555.8	1559.1	1565.0	9.2	105	43	782.2	589.3	0.274	0.274	0.000	370	274	96	0.0003199	0.3483325	-58.467	12.336	-	0.0001599	12.336	0.015992
14	NASA GSFC 1535H	2210.6	2215.8	2244.9	34.3	708	277	533.9	434.4	20.694	20.686	0.008	28315	20686	7628	0.0003386	0.3687505	-3.278	71.675	-	0.0001693	71.675	0.016930
15	NASA GSFC 1535H	2260.3	2273.3	2296.9	36.6	703	276	532.8	433.0	20.643	20.636	0.008	28267	20636	7632	0.0003396	0.3698294	-0.362	74.811	-	0.0001698	74.811	0.016979
16	NASA GSFC 1535H	2310.1	2323.0	2347.5	37.4	701	275	533.9	433.2	20.565	20.557	0.008	28158	20557	7601	0.0003395	0.3697292	-0.633	74.520	-	0.0001698	74.520	0.016975

## Sheet: LON 3.xls
LON FIRST SPLIT
Peak Nr	Ref Name	Start (s)	Rt (s)	End (s)	Width (s)	Ampl 2 (mV)	Ampl 3 (mV)	BGD 2 (mV)	BGD 3 (mV)	Area All (Vs)	Area 2 (Vs)	Area 3 (Vs)	rArea All (mVs)	rArea 2 (mVs)	rArea 3 (mVs)	R 3H2/2H2	rR 3H2/2H2	rd 3H2/2H2 (per mil) vs NASA GSFC 1453 H	d 3H2/2H2 (per mil) vs SMOW	DeltaDelta 3H2/2H2 (per mil)	R 2H/1H	d 2H/1H (per mil) vs SMOW	AT% 2H/1H (%)
1	NASA GSFC 1453 H	29.5	44.5	56.8	27.4	872	343	530.4	428.9	16.957	16.951	0.006	23188	16951	6237	0.0002502	0.3679179	-1.319	-208.226	-	0.0001251	-208.226	0.012508
2*	NASA GSFC 1453 H	79.4	93.0	106.2	26.8	868	341	533.3	429.4	16.890	16.884	0.006	23103	16884	6220	0.0002505	0.3684038	0.000	-207.180	-	0.0001253	-207.180	0.012525
3	NASA GSFC 1453 H	129.2	141.5	157.8	28.6	865	340	535.3	429.8	16.829	16.823	0.006	23036	16823	6213	0.0002511	0.3692990	2.430	-205.253	-	0.0001256	-205.253	0.012555
4	NASA GSFC 1453 H	672.1	680.5	852.3	180.2	356	163	530.8	427.4	53.617	53.591	0.026	79419	53591	25828	0.0003278	0.4819537	308.221	37.184	-	0.0001639	37.184	0.016385
5	NASA GSFC 1453 H	920.6	924.4	929.6	9.0	183	72	833.9	584.1	0.477	0.476	0.000	657	476	180	0.0002573	0.3783103	26.890	-185.861	-	0.0001286	-185.861	0.012862
6	NASA GSFC 1453 H	991.7	1010.3	1019.5	27.8	4129	1780	880.7	600.2	11.390	11.386	0.005	15890	11386	4504	0.0002690	0.3955872	73.787	-148.680	-	0.0001345	-148.680	0.013449
7	NASA GSFC 1453 H	1019.5	1028.9	1045.2	25.7	6730	3114	880.7	600.2	21.720	21.711	0.009	30543	21711	8832	0.0002766	0.4067854	104.183	-124.581	-	0.0001383	-124.581	0.013830
8	NASA GSFC 1453 H	1045.2	1063.0	1102.5	57.3	12860	7381	880.7	600.2	95.948	95.908	0.040	136229	95908	40322	0.0002859	0.4204211	141.197	-95.237	-	0.0001430	-95.237	0.014293

## Sheet: LON 4.xls
LONG SECOND SPLIT
Peak Nr	Ref Name	Start (s)	Rt (s)	End (s)	Width (s)	Ampl 2 (mV)	Ampl 3 (mV)	BGD 2 (mV)	BGD 3 (mV)	Area All (Vs)	Area 2 (Vs)	Area 3 (Vs)	rArea All (mVs)	rArea 2 (mVs)	rArea 3 (mVs)	R 3H2/2H2	rR 3H2/2H2	rd 3H2/2H2 (per mil) vs NASA GSFC 1535H	d 3H2/2H2 (per mil) vs SMOW	DeltaDelta 3H2/2H2 (per mil)	R 2H/1H	d 2H/1H (per mil) vs SMOW	AT% 2H/1H (%)
1	NASA GSFC 1535H	29.5	39.9	56.8	27.4	817	321	529.1	433.2	15.895	15.890	0.006	21759	15890	5870	0.0003394	0.3694147	-0.957	74.172	-	0.0001697	74.172	0.016969
2*	NASA GSFC 1535H	79.4	94.5	107.2	27.8	815	320	530.9	433.5	15.868	15.862	0.006	21728	15862	5865	0.0003398	0.3697684	0.000	75.200	-	0.0001699	75.200	0.016985
3	NASA GSFC 1535H	129.2	140.7	155.3	26.1	812	320	533.0	433.8	15.790	15.784	0.006	21624	15784	5840	0.0003400	0.3700040	0.637	75.885	-	0.0001700	75.885	0.016996
4	NASA GSFC 1535H	572.9	662.5	753.0	180.2	87	38	529.8	431.9	14.273	14.267	0.006	20255	14267	5988	0.0003856	0.4196842	134.992	220.343	-	0.0001928	220.343	0.019278
5	NASA GSFC 1535H	921.9	925.7	936.9	15.0	363	151	615.1	477.9	0.981	0.980	0.000	1356	980	375	0.0003517	0.3827444	35.092	112.931	-	0.0001758	112.931	0.017581
6	NASA GSFC 1535H	1150.1	1155.4	1167.1	16.9	302	128	619.4	483.7	1.119	1.118	0.000	1515	1118	397	0.0003262	0.3550338	-39.848	32.355	-	0.0001631	32.355	0.016309
7	NASA GSFC 1535H	1266.3	1269.9	1291.6	25.3	169	72	617.9	479.5	0.981	0.981	0.000	1314	981	333	0.0003119	0.3394920	-81.879	-12.837	-	0.0001560	-12.837	0.015595

## Sheet: LON 5.xls
LON FINAL RUN
Peak Nr	Ref Name	Start (s)	Rt (s)	End (s)	Width (s)	Ampl 2 (mV)	Ampl 3 (mV)	BGD 2 (mV)	BGD 3 (mV)	Area All (Vs)	Area 2 (Vs)	Area 3 (Vs)	rArea All (mVs)	rArea 2 (mVs)	rArea 3 (mVs)	R 3H2/2H2	rR 3H2/2H2	rd 3H2/2H2 (per mil) vs NASA GSFC 1535H	d 3H2/2H2 (per mil) vs SMOW	DeltaDelta 3H2/2H2 (per mil)	R 2H/1H	d 2H/1H (per mil) vs SMOW	AT% 2H/1H (%)
1	NASA GSFC 1535H	29.5	49.7	79.2	49.7	1744	1026	690.4	353.4	34.357	34.338	0.019	53500	34338	19162	0.0004675	0.5580303	0.405	479.308	-	0.0002337	479.308	0.023368
2*	NASA GSFC 1535H	79.2	99.5	127.7	48.5	1746	1027	690.4	353.4	34.599	34.580	0.019	53869	34580	19289	0.0004673	0.5578046	0.000	478.710	-	0.0002336	478.710	0.023358
3	NASA GSFC 1535H	129.2	149.2	171.0	41.8	1727	1016	704.7	361.5	33.838	33.819	0.019	52685	33819	18866	0.0004673	0.5578535	0.088	478.840	-	0.0002337	478.840	0.023360
4	NASA GSFC 1535H	650.4	669.6	699.7	49.3	186	77	708.9	361.7	3.122	3.121	0.001	4353	3121	1232	0.0003308	0.3948812	-292.080	46.809	-	0.0001654	46.809	0.016537
5	NASA GSFC 1535H	1638.4	1817.7	1818.5	180.2	172	60	817.7	415.6	18.421	18.415	0.006	24800	18415	6385	0.0002905	0.3467436	-378.378	-80.801	-	0.0001452	-80.801	0.014521
6	NASA GSFC 1535H	2210.2	2239.9	2260.1	50.0	1685	987	668.8	345.9	49.922	49.894	0.028	77657	49894	27763	0.0004661	0.5564324	-2.460	475.072	-	0.0002331	475.072	0.023301
7	NASA GSFC 1535H	2260.1	2290.2	2309.9	49.7	1684	988	668.8	345.9	50.040	50.012	0.028	77873	50012	27861	0.0004667	0.5570865	-1.288	476.806	-	0.0002333	476.806	0.023328
8	NASA GSFC 1535H	2309.9	2340.0	2351.5	41.6	1680	985	668.8	345.9	49.747	49.719	0.028	77417	49719	27698	0.0004667	0.5570787	-1.301	476.786	-	0.0002333	476.786	0.023328

[truncated: 6 more sheets: MURCH 1.xls, MURCH 2.xls, MURCH 3.xls, MURCH 4.xls, MURCH 5.xls, MURCH 6.xls]
